# Supplementary material for: Osteoinductive Electrospun Scaffold Based on PCL-Col as a Regenerative Therapy for Peri-Implantitis
Source: Pharmaceutics. 2023 Jul 12;15(7):1939. doi: 10.3390/pharmaceutics15071939 (PMC10386026; doi:10.3390/pharmaceutics15071939)
Supplement: Supplementary file 1 [file pharmaceutics-15-01939-s001.zip]

Archive with 1 entries (1 files):
- pharmaceutics-2406049-supplementary.pdf
